# Supplementary material for: Morphological Electrical and Hardness Characterization of Carbon Nanotube-Reinforced Thermoplastic Polyurethane (TPU) Nanocomposite Plates
Source: Molecules. 2023 Apr 20;28(8):3598. doi: 10.3390/molecules28083598 (PMC10145542; doi:10.3390/molecules28083598)
Supplement: Supplementary file 1 [file molecules-28-03598-s001.zip]

Archive with 1 entries (1 files):
- molecules-2020492-supplementary.pdf
